# Supplementary material for: Exon-intron boundary inhibits m6A deposition, enabling m6A distribution hallmark, longer mRNA half-life and flexible protein coding
Source: Nat Commun. 2023 Jul 13;14:4172. doi: 10.1038/s41467-023-39897-1 (PMC10345190; doi:10.1038/s41467-023-39897-1)
Supplement: Supplementary file 4 — Supplementary Data 1 [file 41467_2023_39897_MOESM4_ESM.xlsx]

## Sheet: Sheet1
qPCR for AcGFP1
AcGFP1_qPCR_F	CGATCACATGAAGCAGCACG
AcGFP1_qPCR_R	AAATCGGTGCCGGTAAGCTC
qPCR for GAPDH
GAPDH_qPCR_F	AAATCCCATCACCATCTTCCAG
GAPDH_qPCR_R	AGGGGCCATCCACAGTCTTCT
qPCR for SELECT
SELECT_qPCR_F	ATGCAGCGACTCAGCCTCTG
SELECT_qPCR_R	TAGCCAGTACCGTAGTGCGTG
Splicing detection
AcGFP1_Splice_F	CACGGCATGGATGAGCTGTA
Gne_Splice_R	CGTCCTTCACGATGTGGATGT
Lrp12_Splice_R	TGCCTGTCATAGGAAGCCTGA
Lrp12
Lrp12_A1_up	tagccagtaccgtagtgcgtgAGCCTCTCTTCGGAGAAG
Lrp12_A1_down	5phos/TCTTTatcgactgcagaattccagaggctgagtcgctgcat
Lrp12_A2_up	tagccagtaccgtagtgcgtgGTCCCTGAGCGATCAACTG
Lrp12_A2_down	5phos/CCATATGAGGGAGGAGCCTcagaggctgagtcgctgcat
Lrp12_A3_up	tagccagtaccgtagtgcgtgGAAAATCTTCTACGGGTGGGATTAG
Lrp12_A3_down	5phos/CCCTGAGCGATCAACTGTcagaggctgagtcgctgcat
Lrp12_A4_up	tagccagtaccgtagtgcgtgCGGACAGCTAGCCTCAGG
Lrp12_A4_down	5phos/TTTCTAAAACGGAAGCCTGATTAGGcagaggctgagtcgctgcat
Lrp12_A5_up	tagccagtaccgtagtgcgtgTGTTGCTAGATCTGCCTG
Lrp12_A5_down	5phos/CATAGGAAGCCTGATTGAAGTcagaggctgagtcgctgcat
Lrp12_A6_up	tagccagtaccgtagtgcgtgGCAAAATTAAAAATACGATTCCAAATG
Lrp12_A6_down	5phos/TGCTAGATCTGCCTGTCATAcagaggctgagtcgctgcat
Lrp12_A7_up	tagccagtaccgtagtgcgtgGAGGGCGACTCCTCTCAG
Lrp12_A7_down	5phos/TTCTCTGCTGCTGCTCTGGcagaggctgagtcgctgcat
Lrp12_X0_up	tagccagtaccgtagtgcgtgTGGGATTAGTCCCTGAGCGA
Lrp12_X0_down	5phos/CAACTGTCCATATGAGGGAGGAGcagaggctgagtcgctgcat
Lrp12_X1_up	tagccagtaccgtagtgcgtgCCTGATTGAAGTAAATCCCAGC
Lrp12_X1_down	5phos/GAGATCGGACAGCTAGCCcagaggctgagtcgctgcat
Gne
Gne_A1_up	tagccagtaccgtagtgcgtgAGGGCACCCACAGCTTCG
Gne_A1_down	5phos/CTTTTGGTACTGACATCCCTTCatcgacagaggctgagtcgctgcat
Gne_A2_up	tagccagtaccgtagtgcgtgAGATGCTCTGGGCCTTCACG
Gne_A2_down	5phos/TGCCCAGCTTGGCAGCCcagaggctgagtcgctgcat
Gne_A3_up	tagccagtaccgtagtgcgtgCCCAAAGCAGTTCCAGCTG
Gne_A3_down	5phos/TCGTAAGATGCTCTGGGCCcagaggctgagtcgctgcat
Gne_A4_up	tagccagtaccgtagtgcgtgAACCCCAAGTCCCAAAGCAG
Gne_A4_down	5phos/TCCAGCTGTTCGTAAGATGCTCcagaggctgagtcgctgcat
Gne_A5_up	tagccagtaccgtagtgcgtgGAGGATGTTCACAACCCCAAG
Gne_A5_down	5phos/CCCAAAGCAGTTCCAGCTcagaggctgagtcgctgcat
Gne_A6_up	tagccagtaccgtagtgcgtgGGAAGGATTCATAGTGTGGAGGATG
Gne_A6_down	5phos/TCACAACCCCAAGTCCCAAAGcagaggctgagtcgctgcat
Gne_A7_up	tagccagtaccgtagtgcgtgCTTGCTGGCGGATGACG
Gne_A7_down	5phos/CCTTCACGATGTGGATGTAGTcagaggctgagtcgctgcat
Gne_A8_up	tagccagtaccgtagtgcgtgCAAGTCTGAGACCACCACG
Gne_A8_down	5phos/CCACATCCTGCACGGAGcagaggctgagtcgctgcat
Gne_A9_up	tagccagtaccgtagtgcgtgGGGCCGGGTCCACCAAG
Gne_A9_down	5phos/CTGAGACCACCACGTCCACATcagaggctgagtcgctgcat
Gne_A10_up	tagccagtaccgtagtgcgtgGCCAAGCAGGGCCGGG
Gne_A10_down	5phos/CCACCAAGTCTGAGACCACCACcagaggctgagtcgctgcat
Gne_A11_up	tagccagtaccgtagtgcgtgGATCCTGCGCGTTGTGTAG
Gne_A11_down	5phos/CCAGAACCATGCTGGCTGcagaggctgagtcgctgcat
Gne_A12_up	tagccagtaccgtagtgcgtgCCTAGTGGATCCTGCGCG
Gne_A12_down	5phos/TGTGTAGTCCAGAACCATGCTGcagaggctgagtcgctgcat
Gne_X0_up	tagccagtaccgtagtgcgtgCCTTCACGTTGCCCAGCT
Gne_X0_down	5phos/GGCAGCCTGGATGAGATGGcagaggctgagtcgctgcat
Gne_X1_up	tagccagtaccgtagtgcgtgCACCAGGGAAGGATTCATAGTG
Gne_X1_down	5phos/GGAGGATGTTCACAACCCCcagaggctgagtcgctgcat
