# Supplementary material for: Exon-intron boundary inhibits m6A deposition, enabling m6A distribution hallmark, longer mRNA half-life and flexible protein coding
Source: Nat Commun. 2023 Jul 13;14:4172. doi: 10.1038/s41467-023-39897-1 (PMC10345190; doi:10.1038/s41467-023-39897-1)
Supplement: Supplementary file 6 — Source Data [file 41467_2023_39897_MOESM6_ESM.xlsx]

## Sheet: Fig.3f,g
Gne		T0	T3	T6	T9
Truncation	AcGFP1	25.1262	27.6326	28.1747	27.7964
		27.1066	27.6202	27.9034	27.771
		27.616	27.4767	27.3906	27.5291
	GAPDH	22.2223	24.4752	25.2821	24.3621
		24.4401	24.6796	24.7331	24.3003
		24.9781	24.6061	24.1852	24.1572
Deletion	AcGFP1	24.8202	25.7569	29.4177	29.3516
		28.049	25.5383	28.7992	24.5684
		25.1436	27.3634	27.2799	24.301
	GAPDH	22.1784	22.7928	26.0373	24.8884
		25.3371	22.6103	25.3497	20.686
		22.6558	24.495	23.887	20.0411
Lrp12		T0	T3	T6	T9
Truncation	AcGFP1	21.5886	22.156	21.4859	22.9922
		20.9476	20.2469	21.6234	21.5916
		21.3118	21.8527	21.9767	22.4652
	GAPDH	20.9918	21.3186	20.1897	21.3328
		20.157	19.2722	20.2709	20.3348
		20.461	20.8355	20.6497	21.1127
Deletion	AcGFP1	21.2272	21.4922	22.4766	22.6374
		21.4348	22.6888	20.9469	22.3375
		21.987	21.4723	22.2514	23.4781
	GAPDH	21.1494	21.0347	21.511	21.2888
		21.8688	22.0707	20.1019	20.8337
		22.1548	20.9076	21.3045	22.4199

## Sheet: Fig.3c,d; Fig.S7c,d
Gne	A1	A2	A3	A4	A5	A6	A7	A8	A9	A10	A11	A12	X0	X1
	22.1506	27.597	27.5202	23.8455	26.7378	22.5559	24.6569	27.044	25.5273	26.2455	24.6328	27.2467	26.2657	27.3384
Truncation	22.2715	28.3356	27.3079	23.4554	26.7658	22.8		27.215	25.6903	25.912	24.2817	27.5387	26.3291	27.2173
	21.8045	27.931	27.3263	25.0242	27.8859	21.7578	25.1434	26.9042	25.5058	26.1365	25.4527	27.3376	26.3453	27.3037
Deletion	21.707	28.0654	27.369	25.1291	27.8288	21.5966	25.0918	27.0756	25.4076	26.1929	25.4529	27.4648	26.3551	27.3493
Lrp12	A1	A2	A3	A4	A5	A6	A7	X0	X1
	27.0542	27.3206	26.5096	25.4709	27.0163	22.6929	25.7897	27.3507	26.8632
Truncation	27.4827	27.6129	26.5531	25.6886	26.9102	22.3911	25.5178	27.0741	26.9331
	27.6292	27.66	26.8177	25.4367	27.0716	22.4591	25.9645	27.7708	26.9087
	27.6416	28.3911	26.7197	25.2895	26.4114	22.329	25.6518	27.2907	26.8145
Deletion	27.7256	28.3243	26.7668	25.1748	26.4807	22.2953	25.7052	26.8247	26.7684
	27.6927	28.4866	26.7935	25.2538	26.5413	22.3444	25.6862	26.5978	26.7837
